# Supplementary material for: The impact of extreme air pollution on preterm birth in twin pregnancies: identifying susceptible exposure windows
Source: Ann Med. 2025 Jul 20;57(1):2534854. doi: 10.1080/07853890.2025.2534854 (PMC12278472; doi:10.1080/07853890.2025.2534854)
Supplement: Supplemental Material [file IANN_A_2534854_SM9594.zip]

Archive with 16 entries (16 files):
- Supplemental/Figure S1.tif
- Supplemental/Figure S2.tif
- Supplemental/Figure S3.tif
- Supplemental/Figure S4.tif
- Supplemental/Figure S5.tif
- Supplemental/Figure S6.tif
- Supplemental/Table S1.docx
- Supplemental/Table S10.docx
- Supplemental/Table S2.docx
- Supplemental/Table S3.docx
- Supplemental/Table S4.docx
- Supplemental/Table S5.docx
- Supplemental/Table S6.docx
- Supplemental/Table S7.docx
- Supplemental/Table S8.docx
- Supplemental/Table S9.docx
